# Supplementary material for: Investigating the Alleviating Effect of Fucoidan from Apostichopus japonicus on Ulcerative Colitis by Mice Experiments and In Vitro Simulation of Human Fecal Fermentation
Source: Foods. 2025 Feb 9;14(4):574. doi: 10.3390/foods14040574 (PMC11853958; doi:10.3390/foods14040574)
Supplement: Supplementary file 1 [file foods-14-00574-s001.zip]

Archive with 1 entries (1 files):
- foods-3398283-supplementary.pdf
